# Supplementary material for: A new species of Hyalella (Crustacea, Amphipoda, Dogielinotidae) from the Atlantic Forest of Misiones, Argentina
Source: Zookeys. 2015 Feb 4;(481):25–38. doi: 10.3897/zookeys.481.9037 (PMC4319099; doi:10.3897/zookeys.481.9037)
Supplement: XML Treatment for Hyalella misionensis [file zookeys.481.9037-treatment1.xml]

<!DOCTYPE tp:taxon-treatment
  PUBLIC "-//TaxonX//DTD Taxonomic Treatment Publishing DTD v0 20100105//EN" "tax-treatment-NSO.dtd">
<tp:taxon-treatment xmlns:tp="http://www.plazi.org/taxpub"><tp:treatment-meta><kwd-group><label>Taxon classification</label><kwd><named-content content-type="kingdom">Animalia</named-content></kwd><kwd><named-content content-type="order">Amphipoda</named-content></kwd><kwd><named-content content-type="family">Dogielinotidae</named-content></kwd></kwd-group><mixed-citation publication-type="journal"><person-group><name><surname>Colla</surname><given-names>María Florencia</given-names></name><name><surname>César</surname><given-names>Inés Irma</given-names></name></person-group><article-title>A new species of <italic><tp:taxon-name><tp:taxon-name-part taxon-name-part-type="genus">Hyalella</tp:taxon-name-part></tp:taxon-name></italic> (<tp:taxon-name><tp:taxon-name-part taxon-name-part-type="subphylum">Crustacea</tp:taxon-name-part></tp:taxon-name>, <tp:taxon-name><tp:taxon-name-part taxon-name-part-type="order">Amphipoda</tp:taxon-name-part></tp:taxon-name>, <tp:taxon-name><tp:taxon-name-part taxon-name-part-type="family">Dogielinotidae</tp:taxon-name-part></tp:taxon-name>) from the Atlantic Forest of Misiones, Argentina</article-title><source>Zookeys</source><day>4</day><month>2</month><year>2015</year><volume>2015</volume><issue>481</issue><fpage>25</fpage><lpage>38</lpage><pub-id pub-id-type="doi">10.3897/zookeys.481.9037</pub-id></mixed-citation></tp:treatment-meta><tp:nomenclature><tp:taxon-name>
                            <tp:taxon-name-part taxon-name-part-type="genus">Hyalella</tp:taxon-name-part>
                            <tp:taxon-name-part taxon-name-part-type="species">misionensis</tp:taxon-name-part>
                            <object-id xmlns:xlink="http://www.w3.org/1999/xlink" content-type="zoobank" xlink:type="simple">http://zoobank.org/02941807-666D-4A05-8A3E-80DACD6F0FBA</object-id>
                        </tp:taxon-name><tp:taxon-status xmlns:xlink="http://www.w3.org/1999/xlink" xlink:type="simple">sp. n.</tp:taxon-status></tp:nomenclature><tp:treatment-sec sec-type="Type material"><title>Type material.</title><p>Holotype male, Argentina, Province of Misiones, Yabotí Biosphere Reserve, San Pedro and Guaraní Departments, Salto Isipós (<named-content xmlns:xlink="http://www.w3.org/1999/xlink" content-type="dwc:verbatimCoordinates" xlink:type="simple">27°13.19'S; 54°02.73'W</named-content>) (MLP 26978), October, 19, 2011. César, I. I. and Martín, S. M., collectors.</p></tp:treatment-sec><tp:treatment-sec sec-type="Paratypes"><title>Paratypes.</title><p>15 males, 15 females, 7 ovigerous females, and 70 juveniles (MLP 26979), same data as holotype.</p></tp:treatment-sec><tp:treatment-sec sec-type="Type locality"><title>Type locality.</title><p>Argentina, Province of Misiones, Yabotí Biosphere Reserve, San Pedro and Guaraní Departments, Salto Isipós (<named-content xmlns:xlink="http://www.w3.org/1999/xlink" content-type="dwc:verbatimCoordinates" xlink:type="simple">27°13.19'S; 54°02.73'W</named-content>).</p></tp:treatment-sec><tp:treatment-sec sec-type="Diagnosis"><title>Diagnosis.</title><p>Body surface smooth. Coxa 4 excavated posteriorly. Eyes pigmented. Antenna 1 shorter than antenna 2. Antenna 2 less than half the body length.Maxilla 1 palp short, reaching to less than half the distance between base of palp and tip of setae on outer plate; inner plate slender, with two strong, pappose apical setae. Maxilla 2 with two strong pappose setae on inner margin. Gnathopod 1 propodus length less than twice maximum width, hammer-shaped, inner face with six to nine serrate setae, comb scales on distoposterior border. Gnathopod 2 propodus ovate, palm shorter than posterior margin, distal margin of palm irregular. Pereiopods 3 and 4 merus and carpus posterior margin with three hind marginal clusters of short setae; propodus posterior margin with five groups of setae. Uropod 3, peduncle slender (rectangular), wider than ramus, with five strong distal setae, basal width more than twice apex of ramus. Telson as long as wide, entire, apically <!--PageBreak-->rounded, bearing two long simple setae symmetrically distributed on distal margin, and three small submarginal setae close to each main setae. Sternal gills present on segments 2 to 7.</p><!--PageBreak--></tp:treatment-sec><tp:treatment-sec sec-type="Description of male"><title>Description of male</title><p>(Figs <xref ref-type="fig" rid="F2">2</xref> to <xref ref-type="fig" rid="F5">5</xref>). Mean body length: 5.9 ± 1.09 mm; mean cephalothorax length: 0.61 ± 0.08 mm (n = 15). Body surface smooth. Epimeral plate 1, 2, and 3 acuminate. Coxae 1 to 4 subequal in size and shape, slightly overlapping. Acumination in coxae absent. Coxa 1 similar to 2 and 3. Coxa 3 narrower than 4. Coxa 4 as wide as deep, excavated posteriorly. Coxa 5 posterior lobe deeper than anterior lobe. Coxa 6 posterior lobe deeper than anterior lobe, anterior lobe small.</p><p>Head typically gammaridean, as long as the first two thoracic segments, rostrum absent. Eyes pigmented, medium, rounded, located between insertion of antenna 1 and antenna 2 (Fig. <xref ref-type="fig" rid="F2">2A</xref>).</p><fig id="F2" position="float" orientation="portrait"><label>Figure 2.</label><caption><p><italic><tp:taxon-name><tp:taxon-name-part taxon-name-part-type="genus">Hyalella</tp:taxon-name-part> <tp:taxon-name-part taxon-name-part-type="species">misionensis</tp:taxon-name-part></tp:taxon-name></italic> sp. n., male. <bold>A</bold> holotype and habitus <bold>B</bold> antenna 1. <bold>C</bold> antenna 2 <bold>D</bold> left mandible <bold>E</bold> right mandible. <bold>F</bold> upper lip <bold>G</bold> lower lip <bold>H</bold> maxilla 1. <bold>I</bold> maxilla 2. Scale bar equals 1 mm for <bold>A</bold>; 200 µm for <bold>B</bold>, <bold>C</bold>, <bold>F</bold>, and <bold>G</bold>; 100 µm for <bold>D</bold>, <bold>E</bold>, <bold>H</bold>, and <bold>I.</bold></p></caption><graphic xmlns:xlink="http://www.w3.org/1999/xlink" xlink:href="zookeys-481-025-g002.jpg" position="float" orientation="portrait" xlink:type="simple" id="oo_38084.jpg"/></fig><p>Antenna 1 (Fig. <xref ref-type="fig" rid="F2">2B</xref>) less than half the body length, shorter than antenna 2 but longer than peduncle of antenna 2; peduncle as long as head; article 3 shorter than article 1 and article 2 in length; flagellum of 10–11 articles, longer than peduncle; aesthetascs on flagellum, present on articles 4 (2 aesthetascs), 5 (2), 6 (3), 7 (1), and 8 (1).</p><p>Antenna 2 (Fig. <xref ref-type="fig" rid="F2">2C</xref>) less than half of the body length, peduncle longer than head, article 4 shorter than article 5, setal groups on articles 4 and 5 scarce, flagellum with 13–14 articles and longer than peduncle.</p><p>Mandible without palp; incisor toothed; left lacinia mobilis with five teeth; setal row on left mandible with three main pappose setae plus accessory setae (Fig. <xref ref-type="fig" rid="F2">2D</xref>), right mandible with two main pappose setae plus accessory setae; molar large, cylindrical, and triturative; accessory seta present (Fig. <xref ref-type="fig" rid="F2">2E</xref>).</p><p>Upper-lip ventral margin round (Fig. <xref ref-type="fig" rid="F2">2F</xref>).</p><p>Lower-lip outer lobes rounded without notches or excavations, mandibular projection of outer lobes truncated (Fig. <xref ref-type="fig" rid="F2">2G</xref>).</p><p>Maxilla 1 (Fig. <xref ref-type="fig" rid="F2">2H</xref>) palp short, uniarticulate, reaching to less than half the distance between base of palp and tip of setae on outer plate, distally pointed; inner plate slender, smaller than outer plate, with two strong, pappose apical setae; outer plate with nine stout and serrate setae.</p><p>Maxilla 2 (Fig. <xref ref-type="fig" rid="F2">2I</xref>) inner plate subequal in length and width to outer plate, with two strong pappose setae on mid-inner margin; outer and inner plates with abundant setules.</p><p>Maxilliped (Fig. <xref ref-type="fig" rid="F3">3A</xref>) inner plates apically truncated, with three connate setae and pappose setae apically and medially; outer plates larger than inner plates, apically truncated, apical, medial, and facial setae simple. Palp of four articles: article 2 wider than long, medial margin with long simple setae; article 3 outer distal face (at the base of article 4) with several long simple setae, inner distal face with long plumose setae, inner distal margin with long setae, outer margin with one or two strong and long plumose setae; dactylus unguiform, shorter than article 3, distal setae simple and shorter than nail, inner margin with setae, distal nail present.</p><fig id="F3" position="float" orientation="portrait"><label>Figure 3.</label><caption><p><italic><tp:taxon-name><tp:taxon-name-part taxon-name-part-type="genus">Hyalella</tp:taxon-name-part> <tp:taxon-name-part taxon-name-part-type="species">misionensis</tp:taxon-name-part></tp:taxon-name></italic> sp. n., male. <bold>A</bold> maxilliped <bold>B</bold> dorsal view of gnathopod 1 <bold>C</bold> ventral view of gnathopod 1 <bold>D</bold> dorsal view of propodus of gnathopod 1 <bold>E</bold> ventral view of propodus of gnathopod 1. Scale bar equals 100 µm for <bold>A</bold>, <bold>D</bold>, and <bold>E</bold>; 200 µm for <bold>B</bold> and <bold>C.</bold></p></caption><graphic xmlns:xlink="http://www.w3.org/1999/xlink" xlink:href="zookeys-481-025-g003.jpg" position="float" orientation="portrait" xlink:type="simple" id="oo_38085.jpg"/></fig><p>Gnathopod 1 (Fig. <xref ref-type="fig" rid="F3">3B and C</xref>) subchelate; carpus longer than wide, longer and wider than propodus, with strong and wide posterior lobe, and forming a scoop-like structure, open to the inside, inner face with five serrate setae; propodus (Fig. <xref ref-type="fig" rid="F3">3D</xref>) length less than two times maximum width, hammer-shaped, with no setae on anterior border, with three simple setae on posterior border; inner face (Fig. <xref ref-type="fig" rid="F3">3E</xref>) with six to nine serrate setae, several small triangular setae, comb scales on distoposterior border, <!--PageBreak--><!--PageBreak--><!--PageBreak-->palm slope transverse, margin convex, posterior distal corner with robust setae, dactylus claw-like with comb scales.</p><p>Gnathopod 2 (Fig. <xref ref-type="fig" rid="F4">4A</xref>) subchelate; basis hind margin with two long setae; merus with less than seven setae on posterior margin, posterodistal margin straight, distal corner rounded; carpus posterior lobe elongated, produced between merus and propodus, distal end of carpal lobe with cuticular denticles and with several serrate setae; propodus ovate, distoposterior border with comb scales, palm (Fig. <xref ref-type="fig" rid="F4">4B</xref>) shorter than posterior margin, slope oblique, margin irregular, bearing several strong short setae, anterior edge with a wide truncated or rounded process, posterior distal corner with strong setae and with cup for dactylus; dactylus claw-like, as long as palm, with seven short simple setae symmetrically distributed on inner border. Triangular space between propodus and dactylus when dactylus is closed.</p><fig id="F4" position="float" orientation="portrait"><label>Figure 4.</label><caption><p><italic><tp:taxon-name><tp:taxon-name-part taxon-name-part-type="genus">Hyalella</tp:taxon-name-part> <tp:taxon-name-part taxon-name-part-type="species">misionensis</tp:taxon-name-part></tp:taxon-name></italic> sp. n., male. <bold>A</bold> gnathopod 2 <bold>B</bold> detail of the palm of gnathopod 2 <bold>C</bold> pereiopod 3 <bold>D</bold> pereiopod 4 <bold>E</bold> pereiopod 5 <bold>F</bold> pereiopod 6 <bold>G</bold> pereiopod 7. Scale bar equals 200 µm for <bold>A</bold>, <bold>C</bold>, <bold>D</bold>, <bold>E</bold>, <bold>F</bold>, and <bold>G</bold>; 100 µm for <bold>B.</bold></p></caption><graphic xmlns:xlink="http://www.w3.org/1999/xlink" xlink:href="zookeys-481-025-g004.jpg" position="float" orientation="portrait" xlink:type="simple" id="oo_38086.jpg"/></fig><p>Pereiopods 3 to 7 simple. Pereiopods 3 (Fig. <xref ref-type="fig" rid="F4">4C</xref>) and 4 (Fig. <xref ref-type="fig" rid="F4">4D</xref>) with merus and carpus posterior margin having three hind marginal clusters of short setae; propodus posterior margin with five groups of setae; dactylus less than half the propodus length. Pereiopods 5 to 7, all similar in structure and successively slightly longer; dactylus less than half the propodus length. Pereiopod 5 (Fig. <xref ref-type="fig" rid="F4">4E</xref>) longer than pereiopod 4, basis posterior lobe longer than wide, smaller than posterior lobe of pereiopod 7. Pereiopod 6 (Fig. <xref ref-type="fig" rid="F4">4F</xref>) longer than pereiopod 4, basis posterior lobe longer than wide, larger than posterior lobe of pereiopod 5 and smaller than posterior lobe of pereiopod 7. Pereiopod 7 (Fig. <xref ref-type="fig" rid="F4">4G</xref>) slightly longer than pereiopod 6, basis posterior lobe longer than wide.</p><p>Pleopods (Fig. <xref ref-type="fig" rid="F5">5A</xref>) not modified; peduncle slender; longest ramus longer than peduncle.</p><fig id="F5" position="float" orientation="portrait"><label>Figure 5.</label><caption><p><italic><tp:taxon-name><tp:taxon-name-part taxon-name-part-type="genus">Hyalella</tp:taxon-name-part> <tp:taxon-name-part taxon-name-part-type="species">misionensis</tp:taxon-name-part></tp:taxon-name></italic> sp. n., male. <bold>A</bold> pleopod <bold>B</bold> uropod 1 <bold>C</bold> uropod 2 <bold>D</bold> uropod 3 <bold>E</bold> telson. Not all setae are represented in the figures. Scale bar equals 200 µm for <bold>A</bold>, <bold>B</bold>, and <bold>C</bold>; 100 µm for <bold>D</bold> and <bold>E.</bold></p></caption><graphic xmlns:xlink="http://www.w3.org/1999/xlink" xlink:href="zookeys-481-025-g005.jpg" position="float" orientation="portrait" xlink:type="simple" id="oo_38087.jpg"/></fig><p>Uropod 1 (Fig. <xref ref-type="fig" rid="F5">5B</xref>) longer than uropod 2; peduncle longer than rami, with 4-5 dorsal setae; rami subequal; inner ramus with 2–3 dorsal setae and 5 distal setae; male without curved setae on inner side of the ramus; outer ramus with 3–4 dorsal setae and 5 distal setae.</p><p>Uropod 2 (Fig. <xref ref-type="fig" rid="F5">5C</xref>) peduncle as long as rami, with 3 dorsal setae; rami subequal; inner ramus with 3 dorsal setae and 6 distal setae, outer ramus with 4 dorsal and 4 distal setae.</p><p>Uropod 3 (Fig. <xref ref-type="fig" rid="F5">5D</xref>) as long as peduncle of uropod 2; peduncle slender (rectangular), wider than ramus, with 5 strong distal setae of variable length, inner ramus absent; outer ramus uniarticulate, as long as peduncle, basal width more than twice apex of ramus, with 4–5 simple slender apical setae and one connate seta.</p><p>Telson (Fig. <xref ref-type="fig" rid="F5">5E</xref>) as long as wide, entire, apically rounded, bearing two long simple setae symmetrically distributed on distal margin, and three small setae close to each main seta.</p><p>Coxal gills sac-like, present on segments 2 to 6. Sternal gills tubular, present on segments 2 to 7.</p></tp:treatment-sec><tp:treatment-sec sec-type="Female"><title>Female</title><p>(Fig. <xref ref-type="fig" rid="F6">6</xref>). Mean total length: 4.52 ± 0.71 mm; mean cephalothorax length: 0.51 ± 0.07 mm (n = 15). Antenna 1 (Fig. <xref ref-type="fig" rid="F6">6A</xref>) flagellum of 9–10 articles. Antenna 2 (Fig. <xref ref-type="fig" rid="F6">6B</xref>) similar in length and shape to male, flagellum of 15 articles.</p><fig id="F6" position="float" orientation="portrait"><label>Figure 6.</label><caption><p><italic><tp:taxon-name><tp:taxon-name-part taxon-name-part-type="genus">Hyalella</tp:taxon-name-part> <tp:taxon-name-part taxon-name-part-type="species">misionensis</tp:taxon-name-part></tp:taxon-name></italic> sp. n., female. <bold>A</bold> antenna 1 <bold>B</bold> antenna 2 <bold>C</bold> dorsal view of gnathopod 1 <bold>D</bold> ventral view of gnathopod 1 <bold>E</bold> ventral view of propodus of gnathopod 1 <bold>F</bold> dorsal view of gnathopod 2 <bold>G</bold> ventral view of gnathopod 2. Scale bar equals 200 µm for <bold>A</bold>, <bold>B</bold>, <bold>C</bold>, <bold>D</bold>, <bold>F</bold>, and <bold>G</bold>; 100 µm for <bold>E.</bold></p></caption><graphic xmlns:xlink="http://www.w3.org/1999/xlink" xlink:href="zookeys-481-025-g006.jpg" position="float" orientation="portrait" xlink:type="simple" id="oo_38088.jpg"/></fig><!--PageBreak--><p>Gnathopod 1 (Fig. <xref ref-type="fig" rid="F6">6C and D</xref>) similar in size and shape to gnathopod 2. Propodus inner face with six serrate setae (Fig. <xref ref-type="fig" rid="F6">6E</xref>). Gnathopod 2 (Figs <xref ref-type="fig" rid="F6">6F and G</xref>) propodus of length less than two times maximum width, normally subchelate, palm transverse. Propodus inner face with two serrate setae.</p><!--PageBreak--></tp:treatment-sec><tp:treatment-sec sec-type="Habitat"><title>Habitat.</title><p>Freshwater, epigean.</p></tp:treatment-sec><tp:treatment-sec sec-type="Distribution"><title>Distribution.</title><p>Argentina, Province of Misiones, Yabotí Biosphere Reserve, San Pedro and Guaraní Departments, Salto Isipós (<named-content xmlns:xlink="http://www.w3.org/1999/xlink" content-type="dwc:verbatimCoordinates" xlink:type="simple">27°13.19'S; 54°02.73'W</named-content>).</p><!--PageBreak--></tp:treatment-sec><tp:treatment-sec sec-type="Etymology"><title>Etymology.</title><p>The species name <italic>misionensis</italic> refers to the location where this new member was found, the Province of Misiones in Argentina.</p></tp:treatment-sec><tp:treatment-sec sec-type="Remarks"><title>Remarks.</title><!--PageBreak--><p><italic><tp:taxon-name><tp:taxon-name-part taxon-name-part-type="genus">Hyalella</tp:taxon-name-part> <tp:taxon-name-part taxon-name-part-type="species">misionensis</tp:taxon-name-part></tp:taxon-name></italic> has some morphological similarities to <italic><tp:taxon-name><tp:taxon-name-part taxon-name-part-type="genus">Hyalella</tp:taxon-name-part> <tp:taxon-name-part taxon-name-part-type="species">pampeana</tp:taxon-name-part></tp:taxon-name></italic> Cavalieri, 1968, a common freshwater amphipod of the Province of Buenos Aires. The principal similarity is the shape of gnathopod 2 in the males, with a triangular space between the propodus and the dactylus in both species; the number of antennal segments (<italic><tp:taxon-name><tp:taxon-name-part taxon-name-part-type="genus">Hyalella</tp:taxon-name-part> <tp:taxon-name-part taxon-name-part-type="species">misionensis</tp:taxon-name-part></tp:taxon-name></italic>, antenna 1: 10–11 articles and antenna 2: 13–14 articles; <italic><tp:taxon-name><tp:taxon-name-part taxon-name-part-type="genus">Hyalella</tp:taxon-name-part> <tp:taxon-name-part taxon-name-part-type="species">pampeana</tp:taxon-name-part></tp:taxon-name></italic>, antenna 1: 11–12 articles and antenna 2: up to 18); and the total length (<italic><tp:taxon-name><tp:taxon-name-part taxon-name-part-type="genus">Hyalella</tp:taxon-name-part> <tp:taxon-name-part taxon-name-part-type="species">misionensis</tp:taxon-name-part></tp:taxon-name></italic>: 5.9 mm, <italic><tp:taxon-name><tp:taxon-name-part taxon-name-part-type="genus">Hyalella</tp:taxon-name-part> <tp:taxon-name-part taxon-name-part-type="species">pampeana</tp:taxon-name-part></tp:taxon-name></italic>: 5 mm). Although, the two species differ in the presence of a curved seta in the inner ramus of uropod 1 in the males of <italic><tp:taxon-name><tp:taxon-name-part taxon-name-part-type="genus">Hyalella</tp:taxon-name-part> <tp:taxon-name-part taxon-name-part-type="species">pampeana</tp:taxon-name-part></tp:taxon-name></italic>; this seta is absent in <italic><tp:taxon-name><tp:taxon-name-part taxon-name-part-type="genus">Hyalella</tp:taxon-name-part> <tp:taxon-name-part taxon-name-part-type="species">misionensis</tp:taxon-name-part></tp:taxon-name></italic>. The width of the propodus of gnathopod 1 is about 3/4 of its length in <italic><tp:taxon-name><tp:taxon-name-part taxon-name-part-type="genus">Hyalella</tp:taxon-name-part> <tp:taxon-name-part taxon-name-part-type="species">pampeana</tp:taxon-name-part></tp:taxon-name></italic>, but about 2/3 of its length in <italic><tp:taxon-name><tp:taxon-name-part taxon-name-part-type="genus">Hyalella</tp:taxon-name-part> <tp:taxon-name-part taxon-name-part-type="species">misionensis</tp:taxon-name-part></tp:taxon-name></italic>. In addition, the inner face of propodus in gnathopod 1 of <italic><tp:taxon-name><tp:taxon-name-part taxon-name-part-type="genus">Hyalella</tp:taxon-name-part> <tp:taxon-name-part taxon-name-part-type="species">pampeana</tp:taxon-name-part></tp:taxon-name></italic> has 5 to 6 pappose setae, but in <italic><tp:taxon-name><tp:taxon-name-part taxon-name-part-type="genus">Hyalella</tp:taxon-name-part> <tp:taxon-name-part taxon-name-part-type="species">misionensis</tp:taxon-name-part></tp:taxon-name></italic> has 6 to 9 serrate setae. The setation of the telson is also different with 2 to 5 setae of variable length in <italic><tp:taxon-name><tp:taxon-name-part taxon-name-part-type="genus">Hyalella</tp:taxon-name-part> <tp:taxon-name-part taxon-name-part-type="species">pampeana</tp:taxon-name-part></tp:taxon-name></italic> and only two simple setae in <italic><tp:taxon-name><tp:taxon-name-part taxon-name-part-type="genus">Hyalella</tp:taxon-name-part> <tp:taxon-name-part taxon-name-part-type="species">misionensis</tp:taxon-name-part></tp:taxon-name></italic>. Comparisons between morphological characters of <italic><tp:taxon-name><tp:taxon-name-part taxon-name-part-type="genus">Hyalella</tp:taxon-name-part></tp:taxon-name></italic> species of Argentina and Falkland Islands are presented in Table <xref ref-type="table" rid="T1">1</xref>.</p><table-wrap id="T1" position="float" orientation="portrait"><label>Table 1.</label><caption><p>Morphological characters of <italic><tp:taxon-name><tp:taxon-name-part taxon-name-part-type="genus">Hyalella</tp:taxon-name-part></tp:taxon-name></italic> species of Argentina and Falkland Islands. All characters are referred to males, with exception of <italic><tp:taxon-name><tp:taxon-name-part taxon-name-part-type="genus">Hyalella</tp:taxon-name-part> <tp:taxon-name-part taxon-name-part-type="species">rionegrina</tp:taxon-name-part></tp:taxon-name></italic>.</p></caption><table rules="all"><tbody><tr><th rowspan="1" colspan="1">Species</th><th rowspan="1" colspan="1">Curved setae in inner ramus of uropod 1</th><th rowspan="1" colspan="1">Articles of flagellum of antenna 1</th><th rowspan="1" colspan="1">Articles of flagellum of antenna 2</th><th rowspan="1" colspan="1">Sternal gills</th><th rowspan="1" colspan="1">Inner face of propodus of gnathopod 1</th><th rowspan="1" colspan="1">Telson</th></tr><tr><td rowspan="1" colspan="1"><italic><tp:taxon-name><tp:taxon-name-part taxon-name-part-type="genus">Hyalella</tp:taxon-name-part> <tp:taxon-name-part taxon-name-part-type="species">curvispina</tp:taxon-name-part></tp:taxon-name></italic></td><td rowspan="1" colspan="1">Present</td><td rowspan="1" colspan="1">11</td><td rowspan="1" colspan="1">13</td><td rowspan="1" colspan="1">3–7</td><td rowspan="1" colspan="1">5–7 setae</td><td rowspan="1" colspan="1">Wider than long, with 3 simple spines.</td></tr><tr><td rowspan="1" colspan="1"><italic><tp:taxon-name><tp:taxon-name-part taxon-name-part-type="genus">Hyalella</tp:taxon-name-part> <tp:taxon-name-part taxon-name-part-type="species">pampeana</tp:taxon-name-part></tp:taxon-name></italic></td><td rowspan="1" colspan="1">Present</td><td rowspan="1" colspan="1">11–12</td><td rowspan="1" colspan="1">Up to 18</td><td rowspan="1" colspan="1">2–7</td><td rowspan="1" colspan="1">5–6 setae</td><td rowspan="1" colspan="1">As wide as long, apically rounded, with 2–5 spines.</td></tr><tr><td rowspan="1" colspan="1"><italic><tp:taxon-name><tp:taxon-name-part taxon-name-part-type="genus">Hyalella</tp:taxon-name-part> <tp:taxon-name-part taxon-name-part-type="species">falklandensis</tp:taxon-name-part></tp:taxon-name></italic></td><td rowspan="1" colspan="1">Present</td><td rowspan="1" colspan="1">10</td><td rowspan="1" colspan="1">12</td><td rowspan="1" colspan="1">2–6</td><td rowspan="1" colspan="1">5 setae</td><td rowspan="1" colspan="1">Wider than long, broadly rounded apex with 4–5 short fine spines.</td></tr><tr><td rowspan="1" colspan="1"><italic><tp:taxon-name><tp:taxon-name-part taxon-name-part-type="genus">Hyalella</tp:taxon-name-part> <tp:taxon-name-part taxon-name-part-type="species">bonariensis</tp:taxon-name-part></tp:taxon-name></italic></td><td rowspan="1" colspan="1">Present</td><td rowspan="1" colspan="1">9–12</td><td rowspan="1" colspan="1">12–15</td><td rowspan="1" colspan="1">2–7</td><td rowspan="1" colspan="1">5 setae</td><td rowspan="1" colspan="1">Quadrangular, with 2–3 cuspidate setae apically.</td></tr><tr><td rowspan="1" colspan="1"><italic><tp:taxon-name><tp:taxon-name-part taxon-name-part-type="genus">Hyalella</tp:taxon-name-part> <tp:taxon-name-part taxon-name-part-type="species">kochi</tp:taxon-name-part></tp:taxon-name></italic></td><td rowspan="1" colspan="1">Present</td><td rowspan="1" colspan="1">9</td><td rowspan="1" colspan="1">11</td><td rowspan="1" colspan="1">3–7</td><td rowspan="1" colspan="1">7 setae</td><td rowspan="1" colspan="1">As wide as long, apically truncated, with two long simple setae.</td></tr><tr><td rowspan="1" colspan="1"><italic><tp:taxon-name><tp:taxon-name-part taxon-name-part-type="genus">Hyalella</tp:taxon-name-part> <tp:taxon-name-part taxon-name-part-type="species">fossamancinii</tp:taxon-name-part></tp:taxon-name></italic></td><td rowspan="1" colspan="1">Absent</td><td rowspan="1" colspan="1">9–10</td><td rowspan="1" colspan="1">9–14</td><td rowspan="1" colspan="1">3–7</td><td rowspan="1" colspan="1">More than 10 setae</td><td rowspan="1" colspan="1">Wider than long, with more than two small or minute setae.</td></tr><tr><td rowspan="1" colspan="1"><italic><tp:taxon-name><tp:taxon-name-part taxon-name-part-type="genus">Hyalella</tp:taxon-name-part> <tp:taxon-name-part taxon-name-part-type="species">neonoma</tp:taxon-name-part></tp:taxon-name></italic></td><td rowspan="1" colspan="1">Absent</td><td rowspan="1" colspan="1">12</td><td rowspan="1" colspan="1">25</td><td rowspan="1" colspan="1">3–7</td><td rowspan="1" colspan="1">8–10 setae</td><td rowspan="1" colspan="1">Wider than long, apex rounded, with 3–4 very small slender spines.</td></tr><tr><td rowspan="1" colspan="1"><italic><tp:taxon-name><tp:taxon-name-part taxon-name-part-type="genus">Hyalella</tp:taxon-name-part> <tp:taxon-name-part taxon-name-part-type="species">araucana</tp:taxon-name-part></tp:taxon-name></italic></td><td rowspan="1" colspan="1">Absent</td><td rowspan="1" colspan="1">9</td><td rowspan="1" colspan="1">12</td><td rowspan="1" colspan="1">3–7</td><td rowspan="1" colspan="1">10–11 setae</td><td rowspan="1" colspan="1">As wide as long, apically<break/> rounded, with more than two small or minute setae.</td></tr><tr><td rowspan="1" colspan="1"><italic><tp:taxon-name><tp:taxon-name-part taxon-name-part-type="genus">Hyalella</tp:taxon-name-part> <tp:taxon-name-part taxon-name-part-type="species">misionensis</tp:taxon-name-part></tp:taxon-name></italic></td><td rowspan="1" colspan="1">Absent</td><td rowspan="1" colspan="1">10–11</td><td rowspan="1" colspan="1">13–14</td><td rowspan="1" colspan="1">2–7</td><td rowspan="1" colspan="1">6–9 setae</td><td rowspan="1" colspan="1">As long as wide, apically rounded, with two long simple setae on distal margin.</td></tr><tr><td rowspan="1" colspan="1"><italic><tp:taxon-name><tp:taxon-name-part taxon-name-part-type="genus">Hyalella</tp:taxon-name-part> <tp:taxon-name-part taxon-name-part-type="species">rionegrina</tp:taxon-name-part></tp:taxon-name></italic> (female)</td><td rowspan="1" colspan="1">?</td><td rowspan="1" colspan="1">4</td><td rowspan="1" colspan="1">5</td><td rowspan="1" colspan="1">2–7</td><td rowspan="1" colspan="1">?</td><td rowspan="1" colspan="1">Semieliptic, with 4 simple spines.</td></tr></tbody></table></table-wrap><p>The study area where <italic><tp:taxon-name><tp:taxon-name-part taxon-name-part-type="genus">Hyalella</tp:taxon-name-part> <tp:taxon-name-part taxon-name-part-type="species">misionensis</tp:taxon-name-part></tp:taxon-name></italic> was found is geographically close to Brazil, where fourteen species of the genus have been reported (<xref ref-type="bibr" rid="B3">Bueno et al. 2013</xref>). In Table <xref ref-type="table" rid="T2">2</xref> we compared the main morphological characters of <italic><tp:taxon-name><tp:taxon-name-part taxon-name-part-type="genus">Hyalella</tp:taxon-name-part> <tp:taxon-name-part taxon-name-part-type="species">misionensis</tp:taxon-name-part></tp:taxon-name></italic> with those of the Brazilian <italic><tp:taxon-name><tp:taxon-name-part taxon-name-part-type="genus">Hyalella</tp:taxon-name-part></tp:taxon-name></italic> species that were geographically close to where the newly described species was found: <italic><tp:taxon-name><tp:taxon-name-part taxon-name-part-type="genus">Hyalella</tp:taxon-name-part> <tp:taxon-name-part taxon-name-part-type="species">castroi</tp:taxon-name-part></tp:taxon-name></italic> Gonzalez, Bond Buckup &amp; Araujo, 2006, <italic><tp:taxon-name><tp:taxon-name-part taxon-name-part-type="genus">Hyalella</tp:taxon-name-part> <tp:taxon-name-part taxon-name-part-type="species">pleoacuta</tp:taxon-name-part></tp:taxon-name></italic> Gonzalez, Bond Buckup &amp; Araujo, 2006, <italic><tp:taxon-name><tp:taxon-name-part taxon-name-part-type="genus">Hyalella</tp:taxon-name-part> <tp:taxon-name-part taxon-name-part-type="species">gracilicornis</tp:taxon-name-part></tp:taxon-name></italic> Faxon, 1876, <italic><tp:taxon-name><tp:taxon-name-part taxon-name-part-type="genus">Hyalella</tp:taxon-name-part> <tp:taxon-name-part taxon-name-part-type="species">longistila</tp:taxon-name-part></tp:taxon-name></italic> Faxon, 1876 and <italic><tp:taxon-name><tp:taxon-name-part taxon-name-part-type="genus">Hyalella</tp:taxon-name-part> <tp:taxon-name-part taxon-name-part-type="species">warmingi</tp:taxon-name-part></tp:taxon-name></italic> Stebbing, 1899 (<xref ref-type="bibr" rid="B12">Gonzalez and Watling 2003</xref>, <xref ref-type="bibr" rid="B13">Gonzalez et al. 2006</xref>).</p><table-wrap id="T2" position="float" orientation="portrait"><label>Table 2.</label><caption><p>Main morphological differences between <italic><tp:taxon-name><tp:taxon-name-part taxon-name-part-type="genus">Hyalella</tp:taxon-name-part> <tp:taxon-name-part taxon-name-part-type="species">misionensis</tp:taxon-name-part></tp:taxon-name></italic> and five <italic><tp:taxon-name><tp:taxon-name-part taxon-name-part-type="genus">Hyalella</tp:taxon-name-part></tp:taxon-name></italic> species from nearby areas in Brazil.</p></caption><table rules="all"><tbody><tr><th rowspan="1" colspan="1">Species</th><th rowspan="1" colspan="1">Body surface</th><th rowspan="1" colspan="1">Length of antenna 2</th><th rowspan="1" colspan="1">Inner margin of maxila 2</th><th rowspan="1" colspan="1">Inner face of propodus of gnathopod 1</th><th rowspan="1" colspan="1">Telson</th><th rowspan="1" colspan="1">Type locality</th></tr><tr><td rowspan="1" colspan="1"><italic><tp:taxon-name><tp:taxon-name-part taxon-name-part-type="genus">Hyalella</tp:taxon-name-part> <tp:taxon-name-part taxon-name-part-type="species">misionensis</tp:taxon-name-part></tp:taxon-name></italic></td><td rowspan="1" colspan="1">Smooth</td><td rowspan="1" colspan="1">Less than half the body length</td><td rowspan="1" colspan="1">Two pappose setae</td><td rowspan="1" colspan="1">6–9 serrate setae</td><td rowspan="1" colspan="1">As long as wide, with 2 simple setae</td><td rowspan="1" colspan="1">Salto Isipós, Province of Misiones, Argentina</td></tr><tr><td rowspan="1" colspan="1"><italic><tp:taxon-name><tp:taxon-name-part taxon-name-part-type="genus">Hyalella</tp:taxon-name-part> <tp:taxon-name-part taxon-name-part-type="species">castroi</tp:taxon-name-part></tp:taxon-name></italic></td><td rowspan="1" colspan="1">Smooth</td><td rowspan="1" colspan="1">More than half the body length</td><td rowspan="1" colspan="1">One pappose setae</td><td rowspan="1" colspan="1">More than 10 serrate setae</td><td rowspan="1" colspan="1">Wider than long, with 8 setae</td><td rowspan="1" colspan="1">Vale das Trutas, Rio Grande du Sul, Brazil</td></tr><tr><td rowspan="1" colspan="1"><italic><tp:taxon-name><tp:taxon-name-part taxon-name-part-type="genus">Hyalella</tp:taxon-name-part> <tp:taxon-name-part taxon-name-part-type="species">pleoacuta</tp:taxon-name-part></tp:taxon-name></italic></td><td rowspan="1" colspan="1">With dorsal flanges on some segments</td><td rowspan="1" colspan="1">More than half the body length</td><td rowspan="1" colspan="1">Two pappose setae</td><td rowspan="1" colspan="1">9 serrate setae</td><td rowspan="1" colspan="1">As long as wide, with 2 simple setae</td><td rowspan="1" colspan="1">Vale das Trutas, Rio Grande du Sul, Brazil</td></tr><tr><td rowspan="1" colspan="1"><italic><tp:taxon-name><tp:taxon-name-part taxon-name-part-type="genus">Hyalella</tp:taxon-name-part> <tp:taxon-name-part taxon-name-part-type="species">gracilicornis</tp:taxon-name-part></tp:taxon-name></italic></td><td rowspan="1" colspan="1">Smooth</td><td rowspan="1" colspan="1">More than half the body length</td><td rowspan="1" colspan="1">One pappose setae</td><td rowspan="1" colspan="1">4 pappose setae</td><td rowspan="1" colspan="1">As long as wide with 2 simple setae</td><td rowspan="1" colspan="1">Campos, Rio de Janeiro, Brazil</td></tr><tr><td rowspan="1" colspan="1"><italic><tp:taxon-name><tp:taxon-name-part taxon-name-part-type="genus">Hyalella</tp:taxon-name-part> <tp:taxon-name-part taxon-name-part-type="species">longistila</tp:taxon-name-part></tp:taxon-name></italic></td><td rowspan="1" colspan="1">Smooth</td><td rowspan="1" colspan="1">More than half the body length</td><td rowspan="1" colspan="1">One pappose setae</td><td rowspan="1" colspan="1">5 pappose setae</td><td rowspan="1" colspan="1">Longer than wide, with 2 simple setae</td><td rowspan="1" colspan="1">Swamp 3 miles from Campos, Rio de Janeiro, Brazil</td></tr><tr><td rowspan="1" colspan="1"><italic><tp:taxon-name><tp:taxon-name-part taxon-name-part-type="genus">Hyalella</tp:taxon-name-part> <tp:taxon-name-part taxon-name-part-type="species">warmingi</tp:taxon-name-part></tp:taxon-name></italic></td><td rowspan="1" colspan="1">Smooth</td><td rowspan="1" colspan="1">More than half the body length</td><td rowspan="1" colspan="1">One pappose setae</td><td rowspan="1" colspan="1">10 pappose setae</td><td rowspan="1" colspan="1">Longer than wide, with 2 simple setae</td><td rowspan="1" colspan="1">Lagoa Santa, Minas Gerais State, Brazil</td></tr></tbody></table></table-wrap></tp:treatment-sec><ref-list><ref id="B3"><mixed-citation xmlns:xlink="http://www.w3.org/1999/xlink" xlink:type="simple"><person-group><name name-style="western"><surname>Bueno</surname><given-names>AAP</given-names></name><name name-style="western"><surname>Araujo</surname><given-names>PB</given-names></name><name name-style="western"><surname>Cardoso</surname><given-names>GM</given-names></name><name name-style="western"><surname>Gomes</surname><given-names>KM</given-names></name><name name-style="western"><surname>Bond-Buckup</surname><given-names>G</given-names></name></person-group> (<year>2013</year>) <article-title>Two new species of <italic><tp:taxon-name><tp:taxon-name-part taxon-name-part-type="genus">Hyalella</tp:taxon-name-part></tp:taxon-name></italic> (<tp:taxon-name><tp:taxon-name-part taxon-name-part-type="order">Amphipoda</tp:taxon-name-part></tp:taxon-name>, <tp:taxon-name><tp:taxon-name-part taxon-name-part-type="family">Dogielinotidae</tp:taxon-name-part></tp:taxon-name>) from Brazil.</article-title><source>Crustaceana</source><volume>86</volume>(<issue>7-8</issue>): <fpage>802</fpage>–<lpage>819</lpage>. doi: <ext-link ext-link-type="doi" xlink:href="10.1163/15685403-00003205" xlink:type="simple">10.1163/15685403-00003205</ext-link></mixed-citation></ref><ref id="B12"><mixed-citation xmlns:xlink="http://www.w3.org/1999/xlink" xlink:type="simple"><person-group><name name-style="western"><surname>Gonzalez</surname><given-names>ER</given-names></name><name name-style="western"><surname>Watling</surname><given-names>L</given-names></name></person-group> (<year>2003</year>) <article-title>A new species of <italic><tp:taxon-name><tp:taxon-name-part taxon-name-part-type="genus">Hyalella</tp:taxon-name-part></tp:taxon-name></italic> from Brazil (<tp:taxon-name><tp:taxon-name-part taxon-name-part-type="subphylum">Crustacea</tp:taxon-name-part></tp:taxon-name>: <tp:taxon-name><tp:taxon-name-part taxon-name-part-type="order">Amphipoda</tp:taxon-name-part></tp:taxon-name>: <tp:taxon-name><tp:taxon-name-part taxon-name-part-type="family">Hyalellidae</tp:taxon-name-part></tp:taxon-name>) with redescriptions of three other species in the genus.</article-title><source>Journal of Natural History</source><volume>37</volume>(<issue>17</issue>): <fpage>2045</fpage>–<lpage>2076</lpage>. doi: <ext-link ext-link-type="doi" xlink:href="10.1080/00222930210133237" xlink:type="simple">10.1080/00222930210133237</ext-link></mixed-citation></ref><ref id="B13"><mixed-citation xmlns:xlink="http://www.w3.org/1999/xlink" xlink:type="simple"><person-group><name name-style="western"><surname>González</surname><given-names>ER</given-names></name><name name-style="western"><surname>Bond Buckup</surname><given-names>G</given-names></name><name name-style="western"><surname>Araujo</surname><given-names>PB</given-names></name></person-group> (<year>2006</year>) <article-title>Two new species of <italic><tp:taxon-name><tp:taxon-name-part taxon-name-part-type="genus">Hyalella</tp:taxon-name-part></tp:taxon-name></italic> from Southern Brazil (<tp:taxon-name><tp:taxon-name-part taxon-name-part-type="order">Amphipoda</tp:taxon-name-part></tp:taxon-name>: <tp:taxon-name><tp:taxon-name-part taxon-name-part-type="family">Hyalellidae</tp:taxon-name-part></tp:taxon-name>) with a taxonomic key.</article-title><source>Journal of Crustacean Biology</source><volume>26</volume>(<issue>3</issue>): <fpage>355</fpage>–<lpage>365</lpage>. doi: <ext-link ext-link-type="doi" xlink:href="10.1651/C-2599.1" xlink:type="simple">10.1651/C-2599.1</ext-link></mixed-citation></ref></ref-list></tp:taxon-treatment>
